# Supplementary material for: Research trends on the relationship between gut microbiota and colorectal cancer: A bibliometric analysis
Source: Front Cell Infect Microbiol. 2023 Jan 9;12:1027448. doi: 10.3389/fcimb.2022.1027448 (PMC9868464; doi:10.3389/fcimb.2022.1027448)
Supplement: Supplementary file 4 [file DataSheet_4.csv]

id	label	x	y	cluster	weight<Links>	weight<Total link strength>	weight<Documents>	weight<Citations>	weight<Norm. citations>	score<Avg. pub. year>	score<Avg. citations>	score<Avg. norm. citations>
5405	Yu, Jun	0.1535	0.2284	1	10	40	16	1655	62.184	2018.875	73.8125	3.8865
1205	Fang, Jing-Yuan	0.07	0.53	4	4	19	12	1272	24.9311	2018.3333	106	2.0776
3750	Qin, Huanlong	-0.5111	-0.6212	2	5	21	11	1094	19.5193	2017.7273	99.4545	1.7745
1368	Gao, Renyuan	-0.2558	-0.7216	2	5	18	9	953	15.8973	2017.6667	105.8889	1.7664
2203	Khosroushahi, Ahmad Yari	0.6939	0.4999	12	0	0	9	196	5.9965	2018.2222	21.7778	0.6663
4416	Sung, Joseph J. Y.	0.415	0.2117	1	6	24	14	1505	46.4488	2018.7778	91.5556	5.161
3004	Ma, Yanlei	-0.4878	-0.2953	2	6	21	8	588	17.2326	2019.2857	73.5	2.1541
4891	Wang, Yan	-0.579	-0.0006	10	3	6	8	127	10.2109	2019.75	15.875	1.2764
679	Chen, Ying-Xuan	-0.0323	0.7634	4	4	14	7	197	9.2238	2019	28.1429	1.3177
825	Coker, Olabisi Oluwabukola	0.265	-0.0095	1	7	22	7	375	20.648	2020.4286	53.5714	2.9497
3333	Nakatsu, Geicho	0.4894	-0.1337	1	5	19	7	812	19.5056	2018.5714	116	2.7865
4882	Wang, Xin	-1.1595	0.1545	9	1	1	7	62	9.141	2020.5714	8.8571	1.3059
5293	Yang, Yongzhi	-0.0676	-0.4769	2	5	19	7	658	12.1111	2017.8333	94	1.7302
335	Boleij, Annemarie	0.978	-0.0313	11	0	0	6	617	11.7244	2015.5	102.8333	1.9541
465	Cao, Hailong	-0.4276	0.6194	3	4	18	6	374	14.8876	2019.3333	62.3333	2.4813
2445	Langella, Philippe	1.1181	0.382	8	1	1	6	866	9.906	2016.3333	144.3333	1.651
2636	Li, Qing	0.3389	-0.4196	5	5	9	6	167	7.1539	2019.6667	27.8333	1.1923
2813	Liu, Li	-0.7065	0.2524	3	5	9	6	102	5.2184	2020.5	17	0.8697
4063	Schloss, Patrick D.	0.9918	-0.6238	7	1	4	6	1173	14.2759	2015.5	195.5	2.3793
4748	Wang, Bangmao	-0.2458	0.4329	3	4	18	6	374	14.8876	2019.3333	62.3333	2.4813
5000	Wong, Sunny Hei	0.1328	-0.223	1	6	18	6	546	18.5764	2019.8333	91	3.0961
441	Cai, Sanjun	-0.2057	-0.2189	2	7	12	5	1204	15.4395	2017.8	240.8	3.0879
535	Chan, Francis K. L.	0.6463	0.0937	1	4	15	5	432	12.1081	2018.8	86.4	2.4216
599	Chen, Grace Y.	1.0681	-0.4271	7	1	4	5	749	11.9283	2016.8	149.8	2.3857
624	Chen, Jun	-1.1765	0.3339	9	1	1	5	237	5.6337	2018.8	47.4	1.1267
1058	Dong, Wenxiao	-0.6624	0.5197	3	4	17	5	370	14.3834	2019	74	2.8767
1254	Fernandez, Javier	-0.8291	-0.4219	6	2	10	5	90	2.4614	2019.6	18	0.4923
1312	Fu, Xiangsheng	0.4632	-0.6311	5	2	7	5	117	2.1084	2019.8	23.4	0.4217
1742	Hong, Jie	0.3267	0.5333	4	4	11	5	1005	21.0358	2017.8	201	4.2072
2036	Jia, Wei	-0.0258	0.0094	1	5	5	5	839	10.3576	2014.8	167.8	2.0715
2328	Kong, Cheng	-0.3115	-0.4652	2	5	12	5	75	5.6856	2020.25	15	1.1371
2584	Li, Huan	0.228	-0.6499	5	2	5	5	149	4.9673	2019.6	29.8	0.9935
2632	Li, Qi	-0.3544	0.0184	10	2	5	5	45	4.0187	2020.8	9	0.8037
2656	Li, Xiang	0.7184	-0.3718	13	0	0	5	20	5.693	2021.6	4	1.1386
2892	Lombo, Felipe	-0.8733	-0.1744	6	2	10	5	90	2.4614	2019.6	18	0.4923
3745	Qian, Yun	0.2258	0.7799	4	3	11	5	862	16.613	2019.8	172.4	3.3226
4281	Sobhani, Iradj	1.1203	0.5622	8	1	1	5	658	9.2624	2018.4	131.6	1.8525
4704	Villar, Claudio J.	-1.0646	-0.3358	6	2	10	5	90	2.4614	2019.6	18	0.4923
5154	Xu, Mengque	-0.4667	0.3272	3	4	17	5	370	14.3834	2019	74	2.8767
