# Supplementary material for: Research trends on the relationship between gut microbiota and colorectal cancer: A bibliometric analysis
Source: Front Cell Infect Microbiol. 2023 Jan 9;12:1027448. doi: 10.3389/fcimb.2022.1027448 (PMC9868464; doi:10.3389/fcimb.2022.1027448)
Supplement: Supplementary file 5 [file DataSheet_5.csv]

id	label	x	y	cluster	weight<Links>	weight<Total link strength>	weight<Documents>	weight<Citations>	weight<Norm. citations>	score<Avg. pub. year>	score<Avg. citations>	score<Avg. norm. citations>
4	argentina	-0.8482	-0.4866	1	3	5	8	286	4.8486	2014	35.75	0.6061
5	australia	0.7575	-0.056	3	7	13	15	769	17.08	2016.2	51.2667	1.1387
8	belgium	-0.1349	0.0084	2	10	13	7	510	7.077	2012.4286	72.8571	1.011
9	brazil	-0.7879	-0.4357	1	8	14	23	633	17.9527	2018.4348	27.5217	0.7806
10	canada	-0.4623	0.4616	5	9	16	23	1219	20.2196	2015.4783	53	0.8791
12	china	0.8275	0.4981	4	4	9	27	592	16.8132	2018.6667	21.9259	0.6227
15	czech republic	-0.7907	0.4018	2	7	7	8	503	4.6304	2014.75	62.875	0.5788
17	egypt	1.4688	0.0373	6	3	6	10	159	5.4435	2019.3333	15.9	0.5444
18	england	-0.8011	0.4807	2	12	18	17	1409	15.4185	2015.0588	82.8824	0.907
21	finland	0.2728	-0.2951	3	6	9	10	214	3.713	2015.9	21.4	0.3713
22	france	-0.6547	-0.196	1	16	30	35	4138	53.8283	2016.3429	118.2286	1.538
23	germany	-0.2615	-0.1973	1	21	39	29	2692	30.8913	2015.8966	92.8276	1.0652
25	greece	-0.5337	-0.3496	1	5	6	13	326	10.9518	2019	25.0769	0.8424
26	india	-0.8418	0.5441	2	4	6	23	683	14.2903	2016.6522	29.6957	0.6213
27	iran	0.7824	-0.2418	3	8	10	44	816	28.2754	2018.7273	18.5455	0.6426
28	ireland	-0.5411	-0.0167	2	11	17	13	1822	20.6738	2010.8462	140.1538	1.5903
29	israel	-0.2116	-0.3586	5	3	4	5	280	2.9701	2018.2	56	0.594
30	italy	-0.2534	-0.0573	5	16	28	45	2004	40.8195	2016.2889	44.5333	0.9071
31	japan	0.1157	-0.0958	4	8	21	50	3205	50.4669	2015.4167	64.1	1.0093
36	malaysia	1.0961	0.022	6	9	12	12	728	14.9966	2018	60.6667	1.2497
37	mexico	-0.4327	0.4226	5	3	3	6	162	3.8121	2017.5	27	0.6354
40	netherlands	-0.3182	-0.1029	1	12	19	14	1385	20.5044	2015	98.9286	1.4646
46	peoples r china	0.4464	0.2	4	17	74	334	11946	376.2833	2019.3133	35.7665	1.1266
49	portugal	-0.7996	-0.4391	1	4	6	6	128	3.0782	2019	21.3333	0.513
51	saudi arabia	1.466	0.0482	6	4	7	7	1157	14.0355	2017.8571	165.2857	2.0051
54	singapore	0.628	-0.083	3	6	6	5	136	6.021	2017	27.2	1.2042
55	slovakia	-0.9612	0.6021	2	1	1	9	134	1.9524	2013.7778	14.8889	0.2169
57	south africa	-0.5374	-0.2118	1	4	5	5	905	5.781	2014.6	181	1.1562
58	south korea	0.1948	0.6544	4	6	14	56	1779	42.0202	2015.9107	31.7679	0.7504
59	spain	-0.5704	-0.4264	1	9	12	25	837	21.4636	2018	33.48	0.8585
60	sweden	0.2892	-0.2057	3	10	12	12	529	19.258	2016	44.0833	1.6048
62	thailand	1.421	0.0428	6	2	2	7	234	3.5555	2014.5	33.4286	0.5079
63	turkey	0.8643	-0.2811	3	1	1	6	47	1.765	2019.8333	7.8333	0.2942
64	usa	0.1119	0.1123	4	25	115	166	14881	246.3505	2017.1707	89.6446	1.484
