# Supplementary material for: Research trends on the relationship between gut microbiota and colorectal cancer: A bibliometric analysis
Source: Front Cell Infect Microbiol. 2023 Jan 9;12:1027448. doi: 10.3389/fcimb.2022.1027448 (PMC9868464; doi:10.3389/fcimb.2022.1027448)
Supplement: Supplementary file 6 [file DataSheet_6.csv]

id	label	x	y	cluster	weight<Links>	weight<Total link strength>	weight<Documents>	weight<Citations>	weight<Norm. citations>	score<Avg. pub. year>	score<Avg. citations>	score<Avg. norm. citations>
107	brigham & womens hosp	-0.118	0.9043	2	5	25	8	784	15.085	2018	98	1.8856
171	chinese acad sci	-0.6849	-0.2854	1	7	9	9	412	10.541	2019	45.7778	1.1712
177	chinese univ hong kong	-0.6487	-0.0159	1	4	8	21	1677	68.2387	2019.2381	79.8571	3.2495
258	dana farber canc inst	0.2182	0.9715	2	4	19	8	969	15.7962	2016.5	121.125	1.9745
265	democritus univ thrace	1.0294	0.033	6	0	0	8	255	8.9745	2019.25	31.875	1.1218
319	fudan univ	-0.0754	-0.2162	3	7	20	16	1567	32.1472	2018.5333	97.9375	2.0092
385	harbin med univ	-0.8956	0.2489	1	2	2	10	73	4.8565	2019.7	7.3	0.4857
387	harvard med sch	0.1578	0.4767	2	6	29	11	789	23.9074	2019.5455	71.7273	2.1734
389	harvard th chan sch publ hlth	0.2679	0.7109	2	5	27	8	693	15.3148	2019.5	86.625	1.9144
478	inra	0.7683	0.3885	5	1	1	9	1624	16.9273	2013.2222	180.4444	1.8808
521	iran univ med sci	0.7865	-0.584	4	3	10	8	132	6.7675	2019.625	16.5	0.8459
529	islamic azad univ	0.763	-0.2922	4	2	8	11	189	5.8291	2019.2727	17.1818	0.5299
653	massachusetts gen hosp	-0.0338	0.6925	2	5	23	8	832	16.2751	2018.125	104	2.0344
820	peking univ	-0.8904	-0.0174	1	3	4	9	413	6.7987	2018.6667	45.8889	0.7554
849	qingdao univ	-0.6432	0.2978	1	3	4	9	374	17.8924	2018.5556	41.5556	1.988
887	seoul natl univ	0.1439	-0.9837	7	0	0	16	369	10.6384	2016.8125	23.0625	0.6649
907	shanghai jiao tong univ	-0.2492	-0.0213	3	9	27	35	3504	55.7949	2017.6286	100.1143	1.5941
912	shanghai univ tradit chinese med	-0.3861	-0.4829	3	6	11	9	108	11.3564	2019.5556	12	1.2618
977	sun yat sen univ	-0.4511	-0.2542	1	7	11	12	591	44.1826	2019.5833	49.25	3.6819
985	tabriz univ med sci	0.562	-0.7515	4	2	2	14	283	8.0905	2018.4286	20.2143	0.5779
1022	tongji univ	-0.1163	-0.4274	3	7	21	17	955	24.4218	2018.7647	56.1765	1.4366
1109	univ florence	-0.3444	-0.9847	8	0	0	8	928	11.8815	2012.625	116	1.4852
1169	univ michigan	0.1588	-0.0079	3	4	5	13	2615	35.7093	2016.2308	201.1538	2.7469
1214	univ paris saclay	0.8085	0.5388	5	1	1	8	346	7.6825	2018.375	43.25	0.9603
1261	univ tehran med sci	0.5496	-0.4651	4	3	12	15	221	9.2365	2018.2	14.7333	0.6158
1319	vanderbilt univ	-0.2254	0.4716	2	5	5	10	817	19.6684	2018.6	81.7	1.9668
1376	zhejiang univ	-0.4517	0.0551	1	9	12	31	1438	49.7143	2019.5484	46.3871	1.6037
