# Supplementary material for: Research trends on the relationship between gut microbiota and colorectal cancer: A bibliometric analysis
Source: Front Cell Infect Microbiol. 2023 Jan 9;12:1027448. doi: 10.3389/fcimb.2022.1027448 (PMC9868464; doi:10.3389/fcimb.2022.1027448)
Supplement: Supplementary file 7 [file DataSheet_7.csv]

id	label	x	y	cluster	weight<Links>	weight<Total link strength>	weight<Occurrences>	score<Avg. pub. year>	score<Avg. citations>	score<Avg. norm. citations>
8	1,2-Dimethylhydrazine	0.4693	0.8564	1	44	73	11	2011.5455	43.3636	0.563
20	16S rRNA	0.1976	0.3729	2	45	85	15	2020.7333	12.4	0.4174
42	5-Fluorouracil	-0.61	0.3643	5	53	92	14	2018.3571	15.5	0.6424
51	Aberrant Crypt Foci	-0.0337	0.5509	1	101	310	43	2013.6047	44.2791	0.6765
64	Acid	0.0801	0.139	1	62	95	16	2015.9375	40.0625	0.5152
82	Activation	0.8058	0.4451	3	101	245	44	2018.2955	59.8864	1.2848
93	Adenoma	-0.7867	-0.1479	2	48	79	13	2015	85.6154	1.3384
104	Adhesion	0.4805	0.177	1	56	99	16	2017.5625	30.0625	0.6267
132	Akkermansia-Muciniphila	0.3297	0.2163	6	34	46	9	2019.5556	22.2222	1.0656
175	Angiogenesis	-0.8671	0.705	3	44	70	10	2019.4444	19.4	0.5815
221	Anticancer	0.54	-0.5157	1	47	59	11	2017	31.6364	0.5133
241	Antioxidant	0.5647	-0.1056	1	48	64	11	2018.2727	32.3636	0.6909
274	Apoptosis	0.7148	-0.1305	1	117	525	90	2017.2778	32.2556	0.6355
294	Association	0.3952	-0.9193	3	78	218	37	2018.3514	41.1081	0.8848
316	Azoxymethane	-0.1953	0.2189	1	51	97	15	2014.8	48.2667	0.8579
334	Bacteria	-0.0206	-1.1035	2	158	626	106	2017.0943	69.0943	0.963
336	Bacterial	0.1877	0.234	2	50	96	17	2019.6471	31.4706	0.7196
377	Barrier Function	0.8672	-0.1617	5	40	57	9	2016.5556	33.7778	0.4655
392	Beta-Catenin	0.8033	-0.4381	3	49	87	13	2016.8462	110.2308	0.9786
400	Beta-Glucuronidase	0.4794	-0.785	1	31	56	9	2008.5556	44.3333	0.4963
406	Bifidobacteria	0.0563	-0.2584	1	45	62	9	2012.7778	65.1111	1.1473
407	Bifidobacterium	0.3747	0.0694	1	54	89	15	2014.5333	33.1333	0.5432
419	Bifidobacterium-Lactis	-0.4904	-0.2458	1	54	98	14	2011.6429	69.2143	0.8319
420	Bifidobacterium-Longum	0.3072	0.813	1	50	89	13	2009.6923	52.9231	0.5008
427	Bile-Acids	0.1135	-0.9921	1	39	70	12	2014.9167	132.8333	1.2865
433	Binding	0.111	0.6092	3	47	59	9	2017.4444	59.4444	1.1259
446	Biomarker	-0.4441	0.1521	3	32	46	9	2020.7778	16	1.3909
447	Biomarkers	-0.7331	0.2746	2	40	51	9	2017.1111	63.2222	1.1332
474	Bowel-Disease	0.0358	0.8806	4	39	57	10	2014.4	66.4	2.3587
484	Breast-Cancer	-0.2069	0.3614	1	49	62	9	2016.1111	32.8889	0.4493
491	Butyrate	-0.3039	1.0634	1	100	288	43	2016.3256	73.186	1.1735
494	Butyrate-Producing Bacteria	0.0178	-0.1123	2	50	74	12	2016	137.25	1.328
518	Cancer	-0.6833	-0.618	1	155	621	117	2016.1795	67.2393	1.1666
558	Carcinogenesis	-0.387	-1.0024	4	147	572	86	2016.9419	47.2907	1.0426
559	Carcinoma	-0.9036	-0.2537	1	68	112	19	2014.8421	40.5789	0.9775
565	Casei	0.8757	0.6001	1	40	56	9	2018.3333	21.6667	0.6642
618	Cell-Proliferation	0.7814	0.1484	1	51	85	11	2015.0909	132.8182	1.382
620	Cells	0.5436	0.5896	3	143	615	100	2018.2828	38.29	0.8485
624	Chain Fatty-Acids	0.5907	-0.6756	1	108	312	45	2016.2444	62.4889	0.9446
635	Chemoprevention	0.6066	-0.2516	1	66	117	17	2016.8235	33.5882	1.0228
640	Chemotherapy	0.3502	0.9801	5	73	146	26	2018.1923	19.6538	0.6208
723	Colitis	-0.2681	-0.0313	4	106	312	52	2018.1346	61.2692	1.2745
726	Colitis-Associated Cancer	-0.1588	0.0762	4	41	68	10	2019.9	31.9	1.4427
733	Colon	-0.2566	0.7628	1	119	318	58	2016.7719	41.7069	0.7952
739	Colon Cancer	-0.3318	0.278	1	151	589	111	2016.0818	35.9009	0.9519
743	Colon Carcinogenesis	-0.8684	-0.4157	1	74	154	21	2017.7619	34.2381	0.8145
771	Colonization	-0.9685	0.07	4	56	91	16	2018.125	35.125	0.8067
773	Colonoscopy	-0.3781	-0.1404	2	34	51	11	2019.6	25.4545	0.5005
777	Colorectal Adenoma	0.074	-0.8255	3	29	46	11	2018.8182	41.3636	1.3971
780	Colorectal Cancer	-0.3432	-0.2875	2	173	1637	298	2019.0441	29.1711	0.7844
799	Colorectal Neoplasms	0.4355	-0.6315	2	43	56	10	2017.9	29.1	0.7264
810	Combination	0.3816	0.558	1	45	74	12	2015.1667	20	0.6894
815	Commensal Bacteria	1.0224	-0.2079	2	54	75	11	2015.9091	72.1818	0.9862
842	Consumption	-0.04	-0.9392	1	40	51	10	2017.9	29.1	0.8242
860	Crohns-Disease	-0.2269	-0.7336	4	61	115	20	2014.05	82.6	0.9888
892	Cytokines	0.2724	-1.0324	3	43	62	10	2018.3	20.7	0.9241
903	Cytotoxicity	-0.5337	0.8342	1	37	55	10	2016.7	41.4	0.6195
926	Delivery	0.2266	0.5176	5	33	43	11	2018.3636	32.6364	0.8926
953	Diet	0.9134	-0.3226	2	80	249	45	2019.1429	22.6	0.6986
959	Dietary Fiber	0.1363	-0.5547	1	80	154	24	2015.1667	81.1667	1.253
983	Disease	0.9386	0.1249	2	77	194	36	2018.6667	69.6944	1.1115
993	Diversity	0.096	-0.4046	2	86	212	33	2017.4242	88.6667	0.9354
1008	Dna-Damage	-0.8525	0.1771	1	55	90	14	2012.0714	87	0.8824
1014	Double-Blind	0.982	-0.4735	5	45	79	16	2015.6875	42.625	0.5065
1041	Dysbiosis	0.0894	1.0587	2	100	292	47	2019.4043	40.5106	1.0843
1055	Efficacy	0.978	0.4369	3	36	58	11	2021	8.5455	0.9393
1094	Enterococcus-Faecalis	0.6463	0.4489	4	40	65	11	2014.4545	123	1.1154
1126	Epithelial-Cells	-0.6483	-0.7833	3	49	66	11	2012.3	47.5455	0.7146
1143	Escherichia Coli	0.0563	0.3002	2	40	58	12	2018.5	23.8333	0.553
1145	Escherichia-Coli	0.2846	-0.5932	4	78	186	33	2016.0625	77.4242	0.8072
1166	Expression	-0.6372	-0.1987	3	135	485	82	2017.5802	68.4268	1.159
1207	Fecal Microbiota	-0.3688	0.8785	2	80	178	29	2016.5172	72.8621	1.0405
1209	Fecal Microbiota Transplantation	0.5257	0.0369	3	31	43	8	2020.25	16.125	0.801
1218	Fermentation	-0.3801	-0.6984	1	63	96	15	2014.4667	69.2	0.8544
1221	Fermented Milk	0.3277	-0.7478	1	44	61	9	2012.8889	60.7778	1.0444
1260	Food	-0.1768	0.5053	1	37	49	8	2015	64.625	0.6664
1287	Fusobacterium	0.7711	0.754	2	69	156	25	2019.28	54.8	1.1272
1288	Fusobacterium Nucleatum	0.5963	0.7363	3	64	181	30	2020.0345	25.8667	0.8983
1290	Fusobacterium-Nucleatum	0.4925	0.4488	2	102	325	60	2019.3333	46.95	1.2055
1330	Gene	-0.4778	0.9989	2	62	111	23	2017.6522	71.6957	1.291
1338	Gene-Expression	0.0024	0.7119	4	58	91	17	2015.6471	34.7059	0.6319
1341	Genes	-0.0098	-0.5138	3	32	45	8	2020.25	14	0.999
1391	Growth	-1.1223	0.1396	1	95	194	36	2017.8333	34.8889	0.8177
1398	Gut	0.2697	-0.0442	2	66	109	18	2016.9444	36.8889	0.8626
1410	Gut Microbiome	0.8827	0.287	2	90	240	51	2019.3	39.0392	0.7475
1412	Gut Microbiota	0.1232	-0.0065	2	170	1332	253	2019.7659	31.3439	0.9855
1427	Health	-0.1167	-0.6249	2	84	219	39	2019	53.641	1.1804
1480	Host	-0.8755	0.3526	2	30	41	8	2018.125	47.875	0.7988
1506	Human Gut	0.0775	0.4548	2	47	74	12	2017.25	137.4167	1.2575
1508	Human Gut Microbiome	0.4167	-0.0742	2	54	92	17	2018.8235	107.1176	1.4187
1539	Identification	-0.8922	0.523	4	65	129	24	2017.2917	52.3333	0.9284
1580	Immunity	-0.5653	-0.5063	3	76	146	24	2018.5417	42.7917	1.0026
1588	Immunotherapy	0.5811	0.3086	3	28	46	11	2020.9091	13.2727	1.1977
1589	Impact	-0.4118	0.0061	2	59	104	18	2018.1765	49.1667	1.0246
1598	In-Vitro	-0.2177	0.9259	1	88	217	35	2016.4857	32.3143	0.6073
1602	In-Vivo	0.4285	0.7043	1	65	86	14	2013.5714	113	1.2935
1621	Induction	-0.2026	-1.0504	1	90	187	28	2015.3214	79.0714	1.1814
1624	Infection	-0.0508	-0.3665	2	64	112	22	2017.4545	35.4091	0.516
1632	Inflammation	-0.7292	0.6097	3	160	942	150	2018.9262	35.6533	0.9705
1637	Inflammatory Bowel Disease	0.6488	-0.4008	4	46	88	13	2016	32.1538	0.7207
1642	Inflammatory-Bowel-Disease	-0.6722	-0.0451	4	101	289	45	2017.0222	87.4	1.3571
1646	Inhibition	-0.8068	-0.7337	1	69	116	16	2015.25	58.375	0.9082
1681	Intestinal Bacteria	-0.8453	-0.5728	1	43	63	11	2012.8182	46.8182	1.2816
1690	Intestinal Flora	0.6765	0.0185	6	31	44	9	2019.6667	5.8889	0.2477
1694	Intestinal Inflammation	0.0308	-0.6665	4	60	103	17	2016.9412	71.2353	1.2375
1699	Intestinal Microbiota	0.9832	-0.0364	2	120	380	60	2019.05	36.4333	0.9485
1701	Intestinal Microflora	0.1629	-0.1512	1	33	49	8	2013	30.75	0.5089
1719	Inulin	0.2266	-0.8673	1	57	111	15	2011.3333	59.9333	0.9039
1721	Invasion	-0.4164	-0.5469	3	41	65	11	2016.5455	111.7273	0.8618
1785	Lactic Acid Bacteria	-0.9409	-0.0954	1	49	95	16	2013.4375	64.5	0.7732
1786	Lactic-Acid Bacteria	-0.6973	0.78	1	96	240	40	2015.75	38.275	0.6981
1795	Lactobacillus	-0.3028	0.1173	1	86	201	32	2015.7742	36.0625	0.6286
1796	Lactobacillus Acidophilus	0.6187	-0.8704	1	37	59	9	2018.8889	22.3333	0.7866
1802	Lactobacillus Casei	-0.7169	-0.4628	1	39	66	10	2015.2	31.9	0.6614
1816	Lactobacillus Plantarum	-0.1426	0.6569	3	33	44	11	2017.4545	20.5455	0.6489
1836	Lactobacillus-Acidophilus	0.1496	0.7669	1	48	67	9	2011.4444	82.3333	1.049
1838	Lactobacillus-Casei	0.2418	-0.4432	1	37	48	8	2010	38.875	0.4321
1967	Mechanisms	-0.6026	-0.3524	1	104	263	40	2017.975	64.675	1.0047
1986	Metaanalysis	0.7301	0.3007	5	39	55	8	2017.75	28.5	0.5466
1990	Metabolism	-0.4404	0.5774	1	91	223	32	2015.625	90.0625	1.2297
1993	Metabolites	0.2029	-0.2964	2	80	161	27	2019.6154	36.5926	1.0255
1995	Metabolome	0.7063	0.5959	2	31	51	9	2019.4444	25.1111	1.024
1996	Metabolomics	-0.9989	0.2498	2	30	46	8	2020.125	27	1.1203
2003	Metagenomics	0.7581	-0.2817	2	39	56	8	2019.5	77	0.8224
2005	Metastasis	-0.0204	0.0348	3	49	79	15	2020.2	17.5333	1.002
2019	Mice	-0.5932	0.2045	4	91	205	32	2017.8125	32.0938	0.8845
2043	Microbiome	0.3498	-0.3323	2	112	293	56	2019.3333	48.3214	1.7959
2045	Microbiota	-0.1578	-0.4752	2	158	794	142	2018.6972	41.0986	0.9735
2052	Microflora	0.3356	0.4141	1	83	155	22	2012.5455	59.0909	0.6835
2058	Microsatellite Instability	-0.3053	-0.4353	3	36	50	10	2017	80	1.3828
2061	Migration	-0.5249	-0.0952	3	33	59	8	2020	11.75	0.9732
2081	Model	-0.7082	0.11	4	83	177	29	2018.3103	34.3793	0.6828
2086	Modulation	0.1918	0.9283	5	44	66	10	2018.3	28	0.7958
2095	Molecular-Features	0.63	0.1637	3	36	75	12	2018.75	62.6667	1.2937
2109	Mouse Model	-1.1006	-0.0361	4	54	89	15	2018.2	48.7333	0.9537
2120	Mucosa	0.8501	-0.5928	2	37	56	12	2016.5	84.1667	1.5257
2187	Neoplasia	-0.0889	-0.2198	2	30	49	9	2017	100.4444	1.5615
2203	Nf-Kappa-B	-0.0632	0.3884	3	76	157	20	2019.4	24.2	1.2139
2242	Obesity	1.1083	0.0964	2	56	110	21	2019.1429	44.6667	1.3099
2291	Oxaliplatin	-0.3258	0.4524	5	28	37	8	2018.625	122	1.6456
2296	Oxidative Stress	-0.7518	-0.3048	1	60	127	20	2017.7	38.65	0.6992
2326	Pathway	-0.4752	0.2932	3	61	100	17	2018.2353	53.5882	1.0355
2441	Prebiotic	-0.532	-0.6648	1	48	98	12	2014.4167	58.1667	0.7434
2443	Prebiotics	1.1417	-0.0894	1	79	176	26	2017.2308	45.4615	1.0527
2457	Prevention	0.8273	-0.0054	1	108	297	42	2017.5714	28.5952	0.7248
2467	Probiotic	-1.0664	-0.2067	1	107	300	46	2015.587	47.6304	0.8037
2468	Probiotic Bacteria	-0.5587	0.0545	1	48	72	13	2015	43.4615	0.7662
2479	Probiotics	-0.4091	0.7249	1	150	762	124	2016.5285	29.9677	0.7152
2488	Prognosis	0.7472	-0.7308	3	42	78	10	2019	28.6	0.6101
2493	Progression	-0.2916	0.6081	3	68	122	20	2018.65	53.3	1.1792
2497	Proliferation	-0.1888	-0.8895	1	111	292	45	2017.2444	31.0667	0.8487
2499	Promotes	-0.1969	-0.3273	3	59	103	17	2019.0588	43.2941	0.905
2514	Protects	1.0418	0.2659	4	44	54	10	2019.1	24.2	1.3919
2515	Protein	-0.8216	0.0084	3	69	114	17	2017.5294	104.1765	1.1643
2526	Proteins	-0.1088	0.8166	3	35	49	9	2014.1111	37.2222	0.8361
2581	Rats	-0.7431	0.4446	1	53	82	17	2012.5882	39.5882	0.7166
2587	Receptor	-0.5674	0.6748	2	42	54	11	2018.5455	68.1818	1.0195
2594	Rectal Cancer	-0.2666	-0.5836	2	23	28	8	2020.375	13	0.4937
2622	Resistance	0.2292	0.0968	3	48	86	15	2019.6667	63.2	1.0574
2623	Resistant Starch	-0.4539	-0.3964	1	36	55	8	2013.125	44.5	0.7492
2656	Risk	-0.0538	0.1998	2	137	535	91	2018.1685	49.1429	0.9521
2727	Sequences	0.6381	0.9002	2	61	109	17	2019.5294	56.0588	0.9306
2752	Short-Chain Fatty Acids	0.3099	-0.1872	1	57	103	14	2017.7857	56	1.3354
2848	Statistics	0.3906	-0.4798	2	45	68	10	2018.3	113.7	1.6389
2856	Strain	-0.494	-0.8294	1	48	59	10	2015	35	0.8414
2860	Strains	0.4979	-0.3657	1	75	160	28	2016.1111	27.5	0.5634
2914	Surgery	-0.3372	-0.8496	2	47	92	19	2018.3158	27.8421	0.5979
2920	Survival	-0.1259	-0.0728	5	65	113	19	2018.6842	25.2632	0.8515
2931	Synbiotic	-0.4725	0.4351	1	41	75	10	2013.9	65.5	0.9672
2933	Synbiotics	-0.0758	-0.7796	1	45	69	10	2017.3	30.2	0.7911
2947	T-Cells	0.4573	-0.2191	3	43	61	10	2020.4	17.9	1.0517
2993	Therapy	-1.0196	-0.3702	5	57	85	16	2017.5	37.6875	0.7979
3061	Tumor	0.6925	-0.5565	1	63	115	20	2017.15	32.6	0.8385
3070	Tumor Microenvironment	0.2671	0.6642	3	29	40	8	2021.2857	3.25	0.5753
3080	Tumor-Growth	-0.0759	1.0061	3	43	57	9	2019.3333	68	0.9367
3086	Tumorigenesis	0.4355	0.3138	2	100	317	57	2018.4561	85.3333	1.5472
3087	Tumors	0.1781	-0.7073	1	35	47	9	2011.6667	44.4444	0.9101
3102	Ulcerative-Colitis	-0.5978	0.5211	4	107	268	42	2015.9762	75.0714	1.2197
3180	Yogurt	-0.2336	-0.1799	1	37	47	8	2013.25	33.875	0.5187
